# Supplementary material for: NALCN Promoter Methylation as a Biomarker for Metastatic Risk in a Cohort of Non-Small Cell Lung Cancer Patients
Source: Biomolecules. 2024 Nov 27;14(12):1514. doi: 10.3390/biom14121514 (PMC11673096; doi:10.3390/biom14121514)
Supplement: Supplementary file 1 [file biomolecules-14-01514-s001.zip]

Archive with 2 entries (2 files):
- biomolecules-3240398-figures.pdf
- biomolecules-3240398-Tables.pdf
